# Supplementary material for: Functional analyses of small secreted cysteine‐rich proteins identified candidate effectors in Verticillium dahliae
Source: Mol Plant Pathol. 2020 Mar 10;21(5):667–85. doi: 10.1111/mpp.12921 (PMC7170778; doi:10.1111/mpp.12921)
Supplement: Supplementary file 7 [file MPP-21-667-s007.xlsx]

## Sheet: Sheet1
Table S1 Bioinformatic predictions on the secretory characteristics of VdSCPs.
Gene ID	Alias name	Wolf PSORTa			SignalP4.1b							Phobiusc			TMHMM 2.0d				Wolf PSORTe
		Subcellular localization	Score		SP	Cmax	Ymax	Smax	Smean	D-score		No. of TM	PREDICTION		ExpAA	First60	PredHel	Topology	Subcellular localization	Score
VEDA_00045	VdSCP1	extr	22		Y	0.508	0.668	0.947	0.874	0.779		0	n5-13c18/19o		15.22	2.32	0	o	extr	8
VEDA_00145	VdSCP2	extr	21		Y	0.72	0.817	0.957	0.926	0.876		0	n3-14c19/20o		2.33	2.33	0	o	extr	13
VEDA_00223	VdSCP3	extr	13		Y	0.712	0.787	0.928	0.863	0.828		0	n3-14c19/20o		0.45	0.44	0	o	chlo	6
VEDA_00238	VdSCP4	extr	21		Y	0.517	0.634	0.888	0.777	0.711		0	n3-14c22/23o		7.86	7.86	0	o	extr	7
VEDA_00268	VdSCP5	extr	15		Y	0.65	0.572	0.639	0.486	0.525		0	n4-11c16/17o		0.08	0.07	0	o	chlo	10
VEDA_00436	VdSCP6	extr	25		Y	0.276	0.419	0.744	0.614	0.525		0	n4-12c17/18o		0.06	0.06	0	o	chlo	13
VEDA_00479	VdSCP7	extr	10		Y	0.173	0.342	0.779	0.692	0.531		0	n3-10c15/16o		0.03	0.03	0	o	extr	10
VEDA_00857	VdSCP8	extr	25		Y	0.355	0.542	0.882	0.833	0.699		0	n3-13c18/19o		2.28	2.28	0	o	extr	13
VEDA_00863	VdSCP9	extr	23		Y	0.465	0.664	0.987	0.946	0.816		0	n3-14c18/19o		2.58	2.57	0	o	chlo	12
VEDA_00910	VdSCP10	extr	9		Y	0.767	0.859	0.979	0.961	0.914		0	n2-13c17/18o		12.13	12.13	0	o	chlo	7
VEDA_01107	VdSCP11	extr	24		Y	0.794	0.835	0.965	0.875	0.857		0	n5-16c21/22o		0.36	0.34	0	o	extr	8
VEDA_01289	VdSCP12	extr	22		Y	0.846	0.811	0.854	0.777	0.793		0	n3-14c19/20o		1.49	0.92	0	o	extr	13
VEDA_01304	VdSCP13	extr	24		Y	0.722	0.78	0.899	0.841	0.813		0	n5-15c20/21o		1.91	1.91	0	o	cyto	9
VEDA_01322	VdSCP14	extr	26		Y	0.688	0.81	0.973	0.956	0.889		0	n4-12c17/18o		3.36	3.35	0	o	chlo	10
VEDA_01416	VdSCP15	extr	26		Y	0.222	0.429	0.908	0.815	0.637		0	n6-17c26/27o		25.46	15.11	0	o	chlo	13
VEDA_01548	VdSCP16	extr	25		Y	0.155	0.341	0.87	0.78	0.579		0	n7-17c22/23o		0.57	0.03	0	o	chlo	13
VEDA_01587	VdSCP17	extr	21		Y	0.7	0.786	0.944	0.882	0.838		0	n7-18c22/23o		6.15	5.42	0	o	chlo	5
VEDA_01588	VdSCP18	extr	11		Y	0.432	0.529	0.913	0.839	0.696		0	n8-15c19/20o		12.85	11.51	0	o	vacu	11
VEDA_01983	VdSCP19	extr	24		Y	0.193	0.344	0.829	0.61	0.487		0	n4-17c22/23o		1.1	0.96	0	o	chlo	12
VEDA_01994	VdSCP20	extr	25		Y	0.521	0.651	0.947	0.821	0.743		0	n6-17c22/23o		1.33	1.33	0	o	extr	4
VEDA_02080	VdSCP21	extr	24		Y	0.561	0.714	0.963	0.903	0.816		0	n3-12c17/18o		0.24	0	0	o	chlo	7
VEDA_02158	VdSCP22	extr	27		Y	0.34	0.527	0.883	0.797	0.673		0	n3-13c17/18o		2.28	0.24	0	o	extr	13
VEDA_02167	VdSCP23	extr	17		Y	0.394	0.561	0.906	0.799	0.689		0	n5-15c21/22o		2.48	2.48	0	o	extr	11
VEDA_02341	VdSCP24	extr	27		Y	0.451	0.622	0.947	0.855	0.748		0	n3-14c19/20o		0.08	0.08	0	o	extr	12
VEDA_02365	VdSCP25	extr	20		Y	0.47	0.551	0.805	0.641	0.6		0	n4-14c19/20o		6.8	6.79	0	o	extr	9
VEDA_02368	VdSCP26	extr	23		Y	0.307	0.518	0.909	0.874	0.71		0	n3-13c18/19o		8.01	7.35	0	o	extr	12
VEDA_02400	VdSCP27	extr	27		Y	0.383	0.558	0.926	0.844	0.712		0	n5-16c21/22o		0.13	0.01	0	o	chlo	12
VEDA_02434	VdSCP28	extr	15		Y	0.395	0.564	0.915	0.832	0.709		0	n4-15c23/24o		0.72	0.71	0	o	cyto	7
VEDA_02451	VdSCP29	extr	18		Y	0.665	0.752	0.905	0.847	0.804		0	n3-10c15/16o		0.01	0.01	0	o	extr	10
VEDA_02528	VdSCP30	extr	26		Y	0.324	0.445	0.804	0.607	0.532		0	n7-15c20/21o		1.98	0.15	0	o	chlo	7
VEDA_02582	VdSCP31	extr	21		Y	0.389	0.549	0.877	0.735	0.649		0	n10-21c26/27o		0.49	0.49	0	o	extr	13
VEDA_02798	VdSCP32	extr	16		Y	0.673	0.616	0.708	0.543	0.577		0	n3-14c19/20o		1.23	1.22	0	o	chlo	13
VEDA_02923	VdSCP33	extr	26		Y	0.503	0.611	0.871	0.759	0.691		0	n4-15c25/26o		18.02	0.13	0	o	extr	12
VEDA_03110	VdSCP34	extr	25		Y	0.633	0.734	0.9	0.864	0.804		0	n7-15c19/20o		1.3	1.29	0	o	chlo	8
VEDA_03139	VdSCP35	extr	26		Y	0.831	0.849	0.953	0.873	0.862		0	n6-14c18/19o		2.77	2.76	0	o	chlo	14
VEDA_03140	VdSCP36	extr	18		Y	0.631	0.742	0.939	0.884	0.819		0	n2-10c15/16o		0.01	0.01	0	o	cyto	7
VEDA_03157	VdSCP37	extr	12		Y	0.284	0.516	0.96	0.934	0.741		0	n2-12c17/18o		17.23	13.12	0	o	chlo	12
VEDA_03191	VdSCP38	extr	12		Y	0.605	0.732	0.936	0.882	0.813		0	n6-16c21/22o		1.03	0.67	0	o	plas	9
VEDA_03276	VdSCP39	extr	25		Y	0.773	0.784	0.926	0.799	0.792		0	n3-14c19/20o		0.37	0	0	o	chlo	8
VEDA_03397	VdSCP40	extr	10		Y	0.406	0.615	0.948	0.925	0.782		0	n3-14c19/20o		1.04	0.95	0	o	vacu	10
VEDA_03479	VdSCP41	extr	26		Y	0.727	0.726	0.8	0.697	0.711		0	n4-11c16/17o		0.28	0.01	0	o	extr	7
VEDA_03649	VdSCP42	extr	24		Y	0.78	0.867	0.987	0.964	0.919		0	n6-16c21/22o		1.06	0.91	0	o	extr	12
VEDA_03753	VdSCP43	extr	24		Y	0.266	0.468	0.916	0.84	0.669		0	n3-13c18/19o		1.55	0.1	0	o	vacu	7
VEDA_03802	VdSCP44	extr	26		Y	0.59	0.694	0.918	0.808	0.755		0	n7-14c19/20o		0.22	0.17	0	o	cyto	11
VEDA_04022	VdSCP45	extr	21		Y	0.271	0.48	0.938	0.855	0.683		0	n4-15c20/21o		1.59	0.47	0	o	chlo	9
VEDA_04242	VdSCP46	extr	23		Y	0.901	0.92	0.971	0.925	0.923		0	n17-27c32/33o		12.97	12.97	0	o	extr	6
VEDA_04285	VdSCP47	extr	22		Y	0.682	0.787	0.976	0.908	0.852		0	n4-15c20/21o		0.09	0.08	0	o	extr	8
VEDA_04405	VdSCP48	extr	14		Y	0.65	0.729	0.91	0.817	0.777		0	n6-16c21/22o		0.03	0.03	0	o	chlo	12
VEDA_04575	VdSCP49	extr	25		Y	0.465	0.657	0.959	0.93	0.805		0	n3-13c18/19o		4.28	4.24	0	o	extr	5
VEDA_04577	VdSCP50	extr	26		Y	0.634	0.76	0.961	0.916	0.844		0	n6-13c18/19o		1.61	1.56	0	o	extr	9
VEDA_04593	VdSCP51	extr	14		Y	0.62	0.702	0.875	0.797	0.753		0	n5-16c21/22o		1.16	0.99	0	o	chlo	14
VEDA_04603	VdSCP52	extr	18		Y	0.609	0.752	0.96	0.918	0.842		0	n3-14c18/19o		0.01	0.01	0	o	chlo	3
VEDA_04722	VdSCP53	extr	22		Y	0.418	0.584	0.918	0.811	0.707		0	n3-13c18/19o		1.97	0.28	0	o	extr	6
VEDA_04740	VdSCP54	extr	10		Y	0.433	0.609	0.928	0.858	0.743		0	n3-13c18/19o		5.17	5.17	0	o	chlo	10
VEDA_04827	VdSCP55	extr	25		Y	0.333	0.544	0.942	0.903	0.738		0	n3-14c19/20o		0.13	0.1	0	o	chlo	10
VEDA_04844	VdSCP56	extr	21		Y	0.628	0.713	0.978	0.823	0.772		0	n7-20c25/26o		0.58	0.58	0	o	extr	9
VEDA_04881	VdSCP57	extr	14		Y	0.783	0.806	0.876	0.826	0.817		0	n5-15c20/21o		3.28	3.28	0	o	chlo	3
VEDA_04933	VdSCP58	extr	25		Y	0.546	0.709	0.971	0.921	0.823		0	n3-14c22/23o		1.59	0.07	0	o	chlo	4
VEDA_05020	VdSCP59	extr	19		Y	0.602	0.68	0.872	0.756	0.721		0	n3-14c19/20o		4.8	1.29	0	o	extr	9
VEDA_05083	VdSCP60	extr	20		Y	0.853	0.865	0.964	0.879	0.872		0	n6-17c23/24o		3.4	3.4	0	o	extr	10
VEDA_05348	VdSCP61	extr	27		Y	0.489	0.627	0.868	0.804	0.722		0	n6-17c22/23o		0.06	0.03	0	o	chlo	8
VEDA_05372	VdSCP62	extr	16		Y	0.663	0.556	0.618	0.443	0.495		0	n6-14c19/20o		0	0	0	o	chlo	11
VEDA_05396	VdSCP63	extr	17		Y	0.313	0.455	0.811	0.65	0.561		0	n3-13c18/19o		0.11	0.01	0	o	extr	9
VEDA_05528	VdSCP64	extr	17		Y	0.663	0.66	0.745	0.622	0.639		0	n4-11c16/17o		6.56	6.56	0	o	extr	9
VEDA_05763	VdSCP65	extr	25		Y	0.488	0.668	0.97	0.93	0.809		0	n6-17c22/23o		6.24	6.24	0	o	extr	10
VEDA_05782	VdSCP66	extr	22		Y	0.248	0.458	0.97	0.823	0.655		0	n2-9c13/14o		0.08	0.06	0	o	extr	8
VEDA_05798	VdSCP67	extr	25		Y	0.704	0.743	0.91	0.786	0.766		0	n5-15c23/24o		0.52	0.01	0	o	chlo	13
VEDA_05871	VdSCP68	extr	23		Y	0.722	0.621	0.715	0.526	0.57		0	n5-16c21/22o		1.11	1.05	0	o	chlo	13
VEDA_05891	VdSCP69	extr	25		Y	0.582	0.731	0.958	0.913	0.83		0	n3-13c18/19o		0.23	0.22	0	o	chlo	14
VEDA_05922	VdSCP70	extr	22		Y	0.687	0.818	0.987	0.972	0.901		0	n2-15c20/21o		0.84	0.84	0	o	extr	13
VEDA_05951	VdSCP71	extr	15		Y	0.198	0.361	0.801	0.623	0.502		0	n6-14c18/19o		4.33	0.27	0	o	vacu	7
VEDA_05968	VdSCP72	extr	23		Y	0.281	0.436	0.859	0.692	0.574		0	n6-16c21/22o		5.47	0.5	0	o	extr	13
VEDA_06086	VdSCP73	extr	24		Y	0.659	0.712	0.89	0.772	0.744		0	n4-15c20/21o		0	0	0	o	extr	7
VEDA_06120	VdSCP74	extr	27		Y	0.31	0.515	0.932	0.846	0.694		0	n4-12c17/18o		0	0	0	o	chlo	12
VEDA_06234	VdSCP75	extr	8		Y	0.762	0.837	0.965	0.919	0.881		0	n6-16c21/22o		6.71	6.71	0	o	extr	10
VEDA_06291	VdSCP76	extr	24		Y	0.563	0.698	0.925	0.883	0.798		0	n4-15c22/23o		16.28	9.98	0	o	extr	11
VEDA_06292	VdSCP77	extr	20		Y	0.643	0.739	0.925	0.846	0.797		0	n5-16c21/22o		13.05	13.02	0	o	chlo	14
VEDA_06293	VdSCP78	extr	25		Y	0.819	0.762	0.842	0.706	0.732		0	n6-16c21/22o		4.7	4.64	0	o	extr	9
VEDA_06833	VdSCP79	extr	24		Y	0.446	0.651	0.971	0.952	0.814		0	n3-11c16/17o		0.37	0	0	o	chlo	3
VEDA_06851	VdSCP80	extr	21		Y	0.581	0.676	0.832	0.784	0.735		0	n4-13c18/19o		4.72	0.18	0	o	extr	9
VEDA_06935	VdSCP81	extr	24		Y	0.532	0.6	0.818	0.671	0.638		0	n6-16c21/22o		8.23	2.23	0	o	chlo	10
VEDA_06997	VdSCP82	extr	22		Y	0.222	0.364	0.694	0.553	0.466		0	n3-10c15/16o		0.58	0.57	0	o	chlo	7
VEDA_07006	VdSCP83	extr	14		Y	0.491	0.677	0.96	0.935	0.816		0	n3-12c17/18o		1.64	1.52	0	o	extr	12
VEDA_07123	VdSCP84	extr	24		Y	0.648	0.776	0.964	0.927	0.858		0	n4-14c19/20o		0.07	0.04	0	o	chlo	13
VEDA_07133	VdSCP85	extr	12		Y	0.689	0.815	0.985	0.966	0.897		0	n7-15c20/21o		23.86	13.02	0	o	chlo	4
VEDA_07156	VdSCP86	extr	18		Y	0.524	0.618	0.8	0.735	0.681		0	n3-14c19/20o		0.04	0.04	0	o	extr	9
VEDA_07228	VdSCP87	extr	26		Y	0.602	0.587	0.72	0.558	0.572		0	n6-14c19/20o		0.22	0.17	0	o	chlo	11
VEDA_07287	VdSCP88	extr	21		Y	0.703	0.79	0.934	0.887	0.842		0	n3-13c18/19o		0.74	0.74	0	o	chlo	8
VEDA_07329	VdSCP89	extr	24		Y	0.514	0.645	0.954	0.815	0.737		0	n7-18c23/24o		4.24	4.19	0	o	chlo	9
VEDA_07376	VdSCP90	extr	24		Y	0.747	0.785	0.911	0.818	0.803		0	n3-14c19/20o		1.92	1.9	0	o	chlo	9
VEDA_07509	VdSCP91	extr	18		Y	0.813	0.833	0.925	0.855	0.845		0	n4-15c20/21o		21.54	12.85	0	o	chlo	7
VEDA_07510	VdSCP92	extr	19		Y	0.627	0.742	0.916	0.881	0.817		0	n2-12c17/18o		1.14	1.03	0	o	extr	4
VEDA_07516	VdSCP93	extr	25		Y	0.654	0.747	0.927	0.837	0.795		0	n2-13c18/19o		1.43	1.43	0	o	chlo	11
VEDA_07593	VdSCP94	extr	26		Y	0.418	0.629	0.967	0.943	0.799		0	n2-12c17/18o		1.71	0	0	o	extr	5
VEDA_07679	VdSCP95	extr	6		Y	0.278	0.5	0.96	0.899	0.716		0	n5-16c20/21o		0.85	0.85	0	o	extr	6
VEDA_07841	VdSCP96	extr	16		Y	0.42	0.523	0.819	0.651	0.592		0	n3-13c17/18o		0.02	0.01	0	o	chlo	11
VEDA_07881	VdSCP97	extr	23		Y	0.457	0.561	0.827	0.7	0.636		0	n5-13c18/19o		2.75	0.09	0	o	chlo	6
VEDA_08206	VdSCP98	extr	20		Y	0.5	0.629	0.933	0.793	0.718		0	n6-17c24/25o		2.2	0.37	0	o	chlo	8
VEDA_08369	VdSCP99	extr	25		Y	0.745	0.839	0.986	0.946	0.897		0	n5-16c21/22o		2.77	2.77	0	o	chlo	7
VEDA_08563	VdSCP100	extr	26		Y	0.346	0.511	0.859	0.773	0.653		0	n6-17c22/23o		13	2.05	0	o	extr	10
VEDA_08625	VdSCP101	extr	27		Y	0.816	0.781	0.846	0.756	0.768		0	n7-14c19/20o		0.14	0.06	0	o	chlo	5
VEDA_08711	VdSCP102	extr	22		Y	0.446	0.634	0.951	0.9	0.778		0	n3-14c19/20o		9.36	9.26	0	o	extr	11
VEDA_08716	VdSCP103	extr	11		Y	0.183	0.386	0.889	0.795	0.607		0	n2-10c14/15o		0.09	0	0	o	chlo	9
VEDA_08721	VdSCP104	extr	26		Y	0.818	0.876	0.983	0.933	0.907		0	n10-20c25/26o		14.86	13.18	0	o	chlo	7
VEDA_08818	VdSCP105	extr	18		Y	0.363	0.523	0.799	0.738	0.639		0	n4-14c22/23o		0.67	0.54	0	o	chlo	13
VEDA_08854	VdSCP106	extr	22		Y	0.355	0.434	0.652	0.532	0.487		0	n8-15c20/21o		0.35	0.27	0	o	chlo	4
VEDA_08906	VdSCP107	extr	25		Y	0.627	0.716	0.876	0.812	0.768		0	n3-14c19/20o		4.13	4.12	0	o	extr	10
VEDA_08979	VdSCP108	extr	17		Y	0.266	0.447	0.868	0.787	0.63		0	n3-12c17/18o		1.2	1.2	0	o	extr	11
VEDA_08991	VdSCP109	extr	17		Y	0.66	0.766	0.93	0.891	0.834		0	n6-16c20/21o		13.52	13.52	0	o	extr	10
VEDA_09005	VdSCP110	extr	24		Y	0.487	0.672	0.974	0.926	0.809		0	n6-17c26/27o		4.78	0.91	0	o	extr	12
VEDA_09012	VdSCP111	extr	11		Y	0.437	0.636	0.963	0.928	0.794		0	n6-17c22/23o		0.28	0.28	0	o	nucl	8
VEDA_09015	VdSCP112	extr	26		Y	0.364	0.555	0.875	0.839	0.708		0	n4-11c16/17o		3.62	2.88	0	o	extr	5
VEDA_09020	VdSCP113	extr	14		Y	0.344	0.476	0.778	0.659	0.575		0	n3-13c18/19o		4.92	3.32	0	o	chlo	14
VEDA_09097	VdSCP114	extr	26		Y	0.713	0.797	0.943	0.891	0.848		0	n3-14c19/20o		2.37	2.37	0	o	extr	11
VEDA_09160	VdSCP115	extr	26		Y	0.591	0.72	0.93	0.875	0.803		0	n7-18c23/24o		10.35	10.35	0	o	extr	13
VEDA_09178	VdSCP116	extr	20		Y	0.681	0.802	0.961	0.943	0.878		0	n3-12c17/18o		10.5	0.21	0	o	extr	7
VEDA_09250	VdSCP117	extr	25		Y	0.652	0.721	0.899	0.781	0.753		0	n4-14c19/20o		3.29	3.29	0	o	extr	10
VEDA_09468	VdSCP118	extr	25		Y	0.7	0.808	0.978	0.932	0.875		0	n7-17c21/22o		15.93	15.86	0	o	chlo	11
VEDA_09509	VdSCP119	extr	14		Y	0.22	0.425	0.892	0.82	0.638		0	n5-12c17/18o		1.62	0.01	0	o	chlo	4
VEDA_09572	VdSCP120	extr	21		Y	0.562	0.728	0.971	0.941	0.843		0	n3-11c16/17o		0.12	0.01	0	o	chlo	8
VEDA_09585	VdSCP121	extr	26		Y	0.438	0.613	0.924	0.841	0.736		0	n4-15c19/20o		0.32	0.31	0	o	chlo	7
VEDA_09620	VdSCP122	extr	17		Y	0.89	0.904	0.946	0.918	0.911		0	n3-11c16/17o		0.14	0.14	0	o	chlo	6
VEDA_09650	VdSCP123	extr	19		Y	0.382	0.558	0.905	0.802	0.69		0	n4-14c18/19o		8.36	1.06	0	o	extr	11
VEDA_09670	VdSCP124	extr	26		Y	0.697	0.788	0.954	0.891	0.844		0	n4-12c17/18o		0.22	0.2	0	o	extr	8
VEDA_09689	VdSCP125	extr	25		Y	0.458	0.59	0.888	0.761	0.682		0	n7-17c21/22o		7.49	6.86	0	o	chlo	7
VEDA_09813	VdSCP126	extr	17		Y	0.395	0.602	0.944	0.92	0.774		0	n3-14c24/25o		23.95	4.96	0	o	extr	9
VEDA_09814	VdSCP127	extr	25		Y	0.405	0.532	0.867	0.71	0.628		0	n6-14c19/20o		0.07	0.07	0	o	chlo	6
a The protein subcellular localization were predicted by using the Wolf PSORT program with the fungi model (Horton et al., 2007). b The typical signal peptide were prediced by SignalP 4.1 (Petersen et al., 2011). SP, Y/N indicator if a signal peptide was predicted or not; pos, position of residue; Cmax, the maximal values of raw cleavage site score; Ymax, , the maximal values of combined cleavage…
