# Supplementary material for: Functional analyses of small secreted cysteine‐rich proteins identified candidate effectors in Verticillium dahliae
Source: Mol Plant Pathol. 2020 Mar 10;21(5):667–85. doi: 10.1111/mpp.12921 (PMC7170778; doi:10.1111/mpp.12921)
Supplement: Supplementary file 9 [file MPP-21-667-s009.xlsx]

## Sheet: Sheet1
Table S3 Information on VdSCPs in Verticillium dahliae
Gene ID	Alias name	Chromosome	CDS Length	Intron	PEP Length	PEP cut SP Length	No. of Cys	No. of Cys in SP	% Cys	MW	pI	Specific		BLASTP (Vd991 vs JR2)					BLASTP (Vd991 vs VdLs.17)
														Gene ID (JR2)	Identities	Cov. (JR2)	Cov. (Vd991)		Gene ID (VdLs.17)	Identities	Cov. (VdLs.17)	Cov. (Vd991)
VEDA_00045	VdSCP1	Chr1	579		192	173	4	0	2.31214	17.6036	3.7537			evm.model.contig4566.75	99.75	29.8	69.95		VDAG_09881	99.83	100	100
VEDA_00145	VdSCP2	Chr1	390	Y	129	109	12	0	11.0092	11.8795	7.2217			evm.model.contig4566.154	98.32	100	100		VDAG_00817	98.32	100	100
VEDA_00223	VdSCP3	Chr1	789		262	242	4	1	1.65289	27.0124	9.8753			evm.model.contig4566.245	99.62	100	100		VDAG_00900	99.62	100	100
VEDA_00238	VdSCP4	Chr1	183	Y	60	37	5	1	13.5135	3.98561	6.2502	Y
VEDA_00268	VdSCP5	Chr1	675	Y	224	207	4	0	1.93237	21.1214	4.1364			evm.model.contig4566.290	98.97	100	100		VDAG_00945	98.97	100	100
VEDA_00436	VdSCP6	Chr1	1086	Y	361	343	14	0	4.08163	36.7423	5.1531			evm.model.contig4566.465	99.65	100	100		VDAG_01109	99.65	100	100
VEDA_00479	VdSCP7	Chr1	1065	Y	354	334	9	0	2.69461	38.2858	7.0249			evm.model.contig4566.508	99.15	100	100		VDAG_01155	99.15	100	100
VEDA_00857	VdSCP8	Chr1	591	Y	196	177	8	0	4.51977	19.7456	4.8379			evm.model.contig4566.660	98.35	100	100		VDAG_01298	98.21	100	100
VEDA_00863	VdSCP9	Chr1	462	Y	153	132	5	1	3.78788	14.312	10.5827			evm.model.contig4566.654	99.83	17.14	100		VDAG_01291	99.83	100	100
VEDA_00910	VdSCP10	Chr1	882	Y	293	275	8	2	2.90909	30.8432	4.3776			evm.model.contig4566.1130	98.9	100	100		VDAG_08481	98.9	100	100
VEDA_01107	VdSCP11	Chr1	636		211	189	5	0	2.6455	20.7857	4.784			evm.model.contigUn.102	100	100	100		VDAG_07772	100	100	100
VEDA_01289	VdSCP12	Chr1	816	Y	271	251	18	0	7.17131	25.3196	5.9983			evm.model.contig4566.2289	96.77	100	100		VDAG_07958	96.77	100	100
VEDA_01304	VdSCP13	Chr1	795	Y	264	243	6	0	2.46914	27.2223	4.9019			evm.model.contig4566.2273	99.59	100	100		VDAG_07972	99.59	100	100
VEDA_01322	VdSCP14	Chr1	513	Y	170	152	12	0	7.89474	14.5827	4.0089	Y
VEDA_01416	VdSCP15	Chr1	645		214	196	4	0	2.04082	18.8395	3.7658			evm.model.contig4566.2155	95.26	100	100		VDAG_00769	100	62.99	69.92
VEDA_01548	VdSCP16	Chr1	909	Y	302	279	6	0	2.15054	28.2612	3.6774			evm.model.contig4566.2012	99.07	100	100		VDAG_00636	99.07	100	100
VEDA_01587	VdSCP17	Chr1	672	Y	223	200	6	1	3	21.0854	3.8149			evm.model.contig4566.1973	99.5	86.95	100		VDAG_00597	99.5	86.95	100
VEDA_01588	VdSCP18	Chr1	699	Y	232	193	4	0	2.07254	19.2431	3.3107			evm.model.contig4566.1972	100	100	100		VDAG_00596	100	100	100
VEDA_01983	VdSCP19	Chr1	951	Y	316	293	5	0	1.70648	32.1938	5.3426			evm.model.contig4566.1537	99.91	99.72	100		VDAG_00177	99.91	99.72	100
VEDA_01994	VdSCP20	Chr1	1194		397	372	15	1	4.03226	40.05	4.1069			evm.model.contig4566.1525	99.89	100	78.64		VDAG_00164	99.83	100	100
VEDA_02080	VdSCP21	Chr1	504	Y	167	149	8	0	5.36913	15.2368	4.4407			evm.model.contig4566.1422	99.21	74.41	86.2		VDAG_00076	99.49	100	100
VEDA_02158	VdSCP22	Chr1	723	Y	240	222	9	0	4.05405	22.9573	6.9664			evm.model.contig4566.1331	100	100	100		VDAG_08681	100	100	100
VEDA_02167	VdSCP23	Chr1	423		140	118	8	0	6.77966	12.7583	4.0888			evm.model.contig4566.1321	100	100	100		VDAG_08672	100	52.03	100
VEDA_02341	VdSCP24	Chr1	246	Y	81	61	6	0	9.83607	6.58925	5.5794	Y
VEDA_02365	VdSCP25	Chr1	783		260	240	8	0	3.33333	24.6076	3.6939			evm.model.contig4566.2649	99.36	100	100		VDAG_02731	99.23	100	100
VEDA_02368	VdSCP26	Chr1	468	Y	155	136	5	0	3.67647	14.4971	4.1497	Y
VEDA_02400	VdSCP27	Chr1	645		214	197	4	0	2.03046	21.2376	6.4929			evm.model.contig4566.2694	100	100	100		VDAG_02770	100	100	100
VEDA_02434	VdSCP28	Chr1	735	Y	244	220	8	1	3.63636	21.8712	4.5629			evm.model.contig4566.2731	99.33	52.6	48.9		VDAG_02807	99.12	45.86	49.89
VEDA_02451	VdSCP29	Chr1	507		168	152	4	0	2.63158	15.9257	3.9973			evm.model.contig4566.2372	99.61	100	100		VDAG_02824	99.79	100	91.91
VEDA_02528	VdSCP30	Chr1	876		291	270	9	0	3.33333	27.6861	6.9123			evm.model.contig4566.2834	99.76	93.62	97.15		VDAG_02906	99.89	100	100
VEDA_02582	VdSCP31	Chr2	657	Y	218	191	10	0	5.2356	20.5897	4.4228			evm.model.contig44576.67	99.46	100	100		VDAG_09504	99.46	100	100
VEDA_02798	VdSCP32	Chr2	495	Y	164	144	4	0	2.77778	15.8535	4.5936			evm.model.contig44576.286	99.27	100	100		VDAG_02230	99.27	100	100
VEDA_02923	VdSCP33	Chr2	531	Y	176	160	8	0	5	15.1186	3.4385			evm.model.contig44576.624	99.66	100	100		VDAG_01905	99.66	100	100
VEDA_03110	VdSCP34	Chr2	873	Y	290	272	7	0	2.57353	27.8832	7.0171			evm.model.contig44576.668	99.79	55.01	49.89		VDAG_01867	98.05	48.42	49.25
VEDA_03139	VdSCP35	Chr2	462	Y	153	134	10	0	7.46269	13.2823	6.9221			evm.model.contig44576.704	99.13	100	100		VDAG_01839	99.13	84.6	100
VEDA_03140	VdSCP36	Chr2	1059	Y	352	336	9	1	2.67857	36.8356	4.8209			evm.model.contig44576.705	98.9	100	100		VDAG_01838	98.9	100	100
VEDA_03157	VdSCP37	Chr2	696	Y	231	214	4	0	1.86916	22.5304	5.9618			evm.model.contig44576.878	99.76	100	100		VDAG_01680	99.76	100	100
VEDA_03191	VdSCP38	Chr2	894	Y	297	278	4	0	1.43885	30.1331	5.0985			evm.model.contig44576.839	99	100	100		VDAG_01714	99	100	100
VEDA_03276	VdSCP39	Chr2	768	Y	255	235	9	0	3.82979	24.4532	3.6961			evm.model.contig44576.740	99.29	100	100		VDAG_01806	99.29	100	100
VEDA_03397	VdSCP40	Chr2	273	Y	90	74	4	0	5.40541	7.58499	4.1673	Y
VEDA_03479	VdSCP41	Chr2	624	Y	207	190	8	0	4.21053	17.9885	3.7303			evm.model.contig4566.2493	99.27	100	100		VDAG_02586	99.27	100	100
VEDA_03649	VdSCP42	Chr3	657		218	196	4	0	2.04082	19.4451	3.7399			evm.model.contig44686.24	99.54	100	100		VDAG_05315	99.54	100	100
VEDA_03753	VdSCP43	Chr3	642	Y	213	194	8	0	4.12371	18.9228	3.4457			evm.model.contig44686.133	99.58	99.86	99.86		VDAG_05421	99.58	99.86	99.86
VEDA_03802	VdSCP44	Chr3	1050	Y	349	329	6	1	1.82371	37.1955	5.1307			evm.model.contig44686.196	99.31	100	100		VDAG_05483	99.31	100	100
VEDA_04022	VdSCP45	Chr3	1098	Y	365	344	7	0	2.03488	33.8072	4.1493			evm.model.contig44686.424	90.7	100	100		VDAG_01624	95.18	100	100
VEDA_04242	VdSCP46	Chr3	327		108	75	4	2	5.33333	7.63958	3.4385	Y
VEDA_04285	VdSCP47	Chr3	993		330	309	6	0	1.94175	34.6113	5.796			evm.model.contig44686.732	99.4	100	100		VDAG_04102	99.4	100	100
VEDA_04405	VdSCP48	Chr3	468		155	133	10	0	7.5188	14.1359	6.9346			evm.model.contig44686.862	99.36	100	100		VDAG_04228	99.36	100	100
VEDA_04575	VdSCP49	Chr3	675		224	205	4	0	1.95122	22.0206	4.6453			evm.model.contig44686.1048	99.26	100	100		VDAG_04405	99.26	100	100
VEDA_04577	VdSCP50	Chr3	591		196	177	14	0	7.9096	17.6676	4.0823			evm.model.contig44686.1051	96.79	100	100		VDAG_04407	96.79	100	100
VEDA_04593	VdSCP51	Chr3	1104	Y	367	345	10	0	2.89855	37.0004	7.1953			evm.model.contig44686.1070	99.19	100	100		VDAG_04423	99.19	100	100
VEDA_04603	VdSCP52	Chr3	576	Y	191	174	19	0	10.9195	18.7115	3.6138			evm.model.contig44686.1082	99.44	100	100		VDAG_04434	99.03	93.97	100
VEDA_04722	VdSCP53	Chr3	603		200	181	5	0	2.76243	18.079	4.0041								VDAG_10511	99.83	100	100
VEDA_04740	VdSCP54	Chr3	639	Y	212	193	11	0	5.69948	20.9669	8.1998			evm.model.contig44686.1224	98.34	100	54.33		VDAG_10378	99.52	83.35	92.91
VEDA_04827	VdSCP55	Chr4	417	Y	138	122	7	0	5.7377	12.7583	4.9819			evm.model.contig1569.65	100	100	100		VDAG_07701	100	100	100
VEDA_04844	VdSCP56	Chr4	303		100	74	12	0	16.2162	7.50863	6.8817	Y
VEDA_04881	VdSCP57	Chr4	1101	Y	366	345	4	1	1.15942	38.1524	4.3524			evm.model.contig1569.125	98.78	100	82.29		VDAG_07641	98.93	100	100
VEDA_04933	VdSCP58	Chr4	792		263	240	9	0	3.75	26.2332	4.3673			evm.model.contig1569.367	99.87	100	100		VDAG_07148	99.87	100	100
VEDA_05020	VdSCP59	Chr4	678	Y	225	205	4	1	1.95122	20.6089	6.4911			evm.model.contig1569.227	99.25	100	100		VDAG_07537	99.25	100	100
VEDA_05083	VdSCP60	Chr4	498	Y	165	141	9	0	6.38298	16.3975	5.2444			evm.model.contig1569.160	99.68	100	100		VDAG_07604	99.68	100	100
VEDA_05348	VdSCP61	Chr4	1152	Y	383	363	5	0	1.37741	38.7919	4.324			evm.model.contig1569.590	99.49	100	100		VDAG_06930	99.49	100	100
VEDA_05372	VdSCP62	Chr4	708	Y	235	215	4	0	1.86047	23.0998	7.5422			evm.model.contig1569.565	98.92	100	100		VDAG_06954	98.92	100	100
VEDA_05396	VdSCP63	Chr4	1119	Y	372	353	6	0	1.69972	35.0545	4.9597			evm.model.contig1569.541	97.74	100	100		VDAG_06979	99.83	100	100
VEDA_05528	VdSCP64	Chr4	1002	Y	333	316	8	0	2.53165	34.6099	9.0063			evm.model.contig1569.398	99.43	100	100		VDAG_07115	99.43	100	100
VEDA_05763	VdSCP65	Chr4	234		77	59	8	0	13.5593	6.42824	7.6644	Y
VEDA_05782	VdSCP66	Chr4	1023	Y	340	321	11	1	3.42679	34.7363	6.4079			evm.model.contig1569.930	99.62	100	65.48		VDAG_07393	99.62	100	65.48
VEDA_05798	VdSCP67	Chr4	876	Y	291	267	9	1	3.37079	28.9611	4.0499			evm.model.contig1569.957	98.18	80.41	100		VDAG_07370	98.18	69.5	100
VEDA_05871	VdSCP68	Chr4	816		271	249	7	1	2.81124	25.6299	3.7689			evm.model.contig1569.1036	97.3	100	100		VDAG_07295	97.3	100	100
VEDA_05891	VdSCP69	Chr4	378	Y	125	106	9	1	8.49057	10.6708	4.8542	Y
VEDA_05922	VdSCP70	Chr4	663		220	204	10	0	4.90196	23.2007	4.8677			evm.model.contig1569.1090	99.55	100	100		VDAG_07241	99.55	100	100
VEDA_05951	VdSCP71	Chr4	936	Y	311	292	4	0	1.36986	32.0466	4.3652			evm.model.contig1569.1121	98.68	100	100		VDAG_07212	98.68	100	100
VEDA_05968	VdSCP72	Chr4	591	Y	196	179	8	0	4.46927	17.4751	3.5435			evm.model.contig1569.1139	93.31	100	100		VDAG_07195	97.71	100	100
VEDA_06086	VdSCP73	Chr5	807	Y	268	247	13	0	5.26316	24.5424	4.0542								VDAG_05061	99.42	100	100
VEDA_06120	VdSCP74	Chr5	597	Y	198	180	7	1	3.88889	19.3433	3.9503			evm.model.contig45503.140	98.59	100	100		VDAG_05096	98.59	100	100
VEDA_06234	VdSCP75	Chr5	834		277	257	5	0	1.94553	29.0072	4.6087			evm.model.contig44576.1011	98.8	98.23	100
VEDA_06291	VdSCP76	Chr5	735	Y	244	225	8	0	3.55556	22.0021	3.3601			evm.model.contig45503.941	100	100	100		VDAG_05641	100	100	100
VEDA_06292	VdSCP77	Chr5	309	Y	102	80	10	0	12.5	8.67408	4.2645								VDAG_05640	99.34	69.72	100
VEDA_06293	VdSCP78	Chr5	456	Y	151	129	4	0	3.10078	13.4772	4.6678			evm.model.contig45503.942	98.85	100	100		VDAG_05639	98.85	100	100
VEDA_06833	VdSCP79	Chr5	819		272	255	16	0	6.27451	25.1719	3.7782								VDAG_05791	99.63	100	100
VEDA_06851	VdSCP80	Chr5	657		218	199	4	0	2.01005	19.5773	3.5623			evm.model.contig45503.998	91.29	100	100		VDAG_09587	98.19	100	100
VEDA_06935	VdSCP81	Chr5	729		242	220	4	0	1.81818	22.5387	3.8557			evm.model.contig45503.1098	99.04	100	100		VDAG_09678	99.04	100	100
VEDA_06997	VdSCP82	Chr6	690	Y	229	213	6	0	2.8169	22.676	4.2752			evm.model.contig45292.218	99.63	100	100		VDAG_03637	99.56	100	84.56
VEDA_07006	VdSCP83	Chr6	234	Y	77	59	6	0	10.1695	6.23911	7.0401	Y
VEDA_07123	VdSCP84	Chr6	1068		355	335	7	0	2.08955	34.5991	8.4732			evm.model.contig45292.77	99.72	100	100		VDAG_09774	99.81	100	100
VEDA_07133	VdSCP85	Chr6	1038	Y	345	324	11	1	3.39506	34.9923	4.6033			evm.model.contig45292.66	99.73	100	100		VDAG_09764	99.82	100	100
VEDA_07156	VdSCP86	Chr6	1080	Y	359	339	10	0	2.94985	38.3298	4.1882			evm.model.contig45292.36	99.91	100	100		VDAG_09735	99.91	100	100
VEDA_07228	VdSCP87	Chr6	360		119	99	4	0	4.0404	11.0161	8.9919			evm.model.contig45292.295	100	100	100		VDAG_03709	100	100	100
VEDA_07287	VdSCP88	Chr6	492		163	144	18	0	12.5	14.7709	4.6623			evm.model.contig45292.390	99.39	100	100		VDAG_03799	99.39	100	100
VEDA_07329	VdSCP89	Chr6	948	Y	315	291	8	1	2.74914	29.5975	4.314			evm.model.contig45292.437	98.52	63.15	100		VDAG_03839	98.52	100	100
VEDA_07376	VdSCP90	Chr6	888		295	275	8	0	2.90909	28.752	5.5525			evm.model.contig45292.487	99.66	100	100		VDAG_03886	99.66	100	100
VEDA_07509	VdSCP91	Chr6	354	Y	117	96	7	0	7.29167	10.5019	9.1128			evm.model.contig45292.643	99.82	100	100		VDAG_04030	99.82	100	100
VEDA_07510	VdSCP92	Chr6	786	Y	261	243	4	0	1.64609	26.6428	5.3294			evm.model.contig45292.644	99.52	100	100		VDAG_04031	99.52	100	100
VEDA_07516	VdSCP93	Chr6	669		222	203	8	0	3.94089	21.2048	6.1305			evm.model.contig44576.482	99.85	100	100		VDAG_02042	99.85	100	100
VEDA_07593	VdSCP94	Chr6	810		269	253	7	0	2.7668	25.7763	4.5334								VDAG_02129	99.63	100	100
VEDA_07679	VdSCP95	Chr6	1164	Y	387	368	6	1	1.63043	41.7651	9.8639			evm.model.contig45292.763	96.18	74.06	59.13		VDAG_04624	95.29	100	83.69
VEDA_07841	VdSCP96	Chr6	1080	Y	359	339	4	0	1.17994	36.2515	4.3773			evm.model.contig45292.953	99.03	89.09	100		VDAG_04797	99.1	89.09	100
VEDA_07881	VdSCP97	Chr6	924	Y	307	288	6	0	2.08333	30.237	4.2439			evm.model.contig45292.1029	99.23	100	100		VDAG_09073	99.23	63.25	100
VEDA_08206	VdSCP98	Chr7	1143		380	355	6	0	1.69014	37.2476	4.7328			evm.model.contig34339.55	99.56	100	100		VDAG_06561	99.56	100	100
VEDA_08369	VdSCP99	Chr7	306	Y	101	79	10	0	12.6582	8.02401	4.7448			evm.model.contig34339.459	99.48	32.88	100		VDAG_06694	99.48	32.88	100
VEDA_08563	VdSCP100	Chr7	717	Y	238	220	4	0	1.81818	22.7115	3.589			evm.model.contig34339.684	95.7	100	100		VDAG_05970	99.74	100	100
VEDA_08625	VdSCP101	Chr7	1179		392	372	7	0	1.88172	34.5964	3.7985			evm.model.contig34339.759	92.64	99.83	99.83		VDAG_06039	93.86	99.83	99.83
VEDA_08711	VdSCP102	Chr7	945	Y	314	294	5	0	1.70068	29.2335	12.4062			evm.model.contig34339.865	99.77	100	84.93		VDAG_06134	99.77	100	84.93
VEDA_08716	VdSCP103	Chr7	540	Y	179	162	10	1	6.17284	18.2432	9.9297			evm.model.contig34339.870	98.67	51.64	90.77		VDAG_06139	98.67	47.69	90.77
VEDA_08721	VdSCP104	Chr7	546	Y	181	155	8	0	5.16129	17.223	4.5518			evm.model.contig34339.875	98.93	100	100		VDAG_06144	98.93	100	100
VEDA_08818	VdSCP105	Chr7	699		232	215	5	0	2.32558	22.7031	4.3532			evm.model.contig34339.987	100	100	100		VDAG_06258	100	100	100
VEDA_08854	VdSCP106	Chr8	846		281	260	7	0	2.69231	27.3107	3.6417			evm.model.contig35329.11	99.88	100	100		VDAG_03544	99.88	100	100
VEDA_08906	VdSCP107	Chr8	606	Y	201	181	5	1	2.76243	19.7068	4.9131			evm.model.contig35329.73	98.92	99.73	99.73		VDAG_03488	98.92	99.73	99.73
VEDA_08979	VdSCP108	Chr8	696	Y	231	207	10	0	4.83092	22.599	5.4794			evm.model.contig35329.160	98.94	100	100		VDAG_03414	98.94	100	100
VEDA_08991	VdSCP109	Chr8	468	Y	155	134	10	0	7.46269	14.2678	4.3384			evm.model.contig35329.174	98.11	100	80.27		VDAG_03400	97.91	80.21	100
VEDA_09005	VdSCP110	Chr8	510		169	148	5	0	3.37838	15.3399	8.2327								VDAG_03383	99.61	33.98	100
VEDA_09012	VdSCP111	Chr8	678		225	207	12	0	5.7971	23.9801	7.4952			evm.model.contig35329.201	99.73	44.02	54.28
VEDA_09015	VdSCP112	Chr8	1029	Y	342	325	8	0	2.46154	34.8699	4.2645			evm.model.contig35329.204	99.35	100	100		VDAG_03374	99.35	100	100
VEDA_09020	VdSCP113	Chr8	576	Y	191	172	7	0	4.06977	17.9353	8.8709			evm.model.contig35329.211	99.37	100	100		VDAG_03369	99.37	100	100
VEDA_09097	VdSCP114	Chr8	609	Y	202	182	4	0	2.1978	20.3466	4.6562			evm.model.contig35329.292	99.16	100	100		VDAG_03287	99.16	88.01	100
VEDA_09160	VdSCP115	Chr8	495	Y	164	140	10	1	7.14286	15.7183	6.9703			evm.model.contig35329.368	98.97	100	100		VDAG_03221	98.97	100	100
VEDA_09178	VdSCP116	Chr8	501	Y	166	148	10	0	6.75676	14.4912	4.3627			evm.model.contig35329.391	98.63	100	100		VDAG_03201	98.63	100	100
VEDA_09250	VdSCP117	Chr8	546	Y	181	161	7	1	4.34783	16.8032	3.7528			evm.model.contig35329.471	99.82	100	91.5		VDAG_03128	99.82	100	91.5
VEDA_09468	VdSCP118	Chr8	531		176	154	4	0	2.5974	16.3043	8.9292			evm.model.contig35329.982	99.25	100	100		VDAG_08248	99.25	100	100
VEDA_09509	VdSCP119	Chr8	1011	Y	336	316	8	0	2.53165	33.0602	4.6568			evm.model.contig35329.938	99.17	100	100		VDAG_08202	99.17	100	100
VEDA_09572	VdSCP120	Chr8	525	Y	174	157	8	0	5.09554	15.2337	3.6098	Y
VEDA_09585	VdSCP121	Chr8	1152	Y	383	365	7	1	1.91781	40.3511	5.0345			evm.model.contig35329.858	99.07	100	100		VDAG_08121	99.07	100	100
VEDA_09620	VdSCP122	Chr8	585	Y	194	177	6	0	3.38983	19.7527	4.3461			evm.model.contig35329.822	99.54	100	100		VDAG_08085	99.54	100	100
VEDA_09650	VdSCP123	Chr8	687	Y	228	209	6	0	2.87081	23.7222	4.1367			evm.model.contig35329.804	99.73	100	100		VDAG_08068	99.73	100	100
VEDA_09670	VdSCP124	Chr8	645	Y	214	196	10	0	5.10204	21.0643	4.4776			evm.model.contigUn.48	99.67	97.56	76.27		VDAG_10525	98.87	100	100
VEDA_09689	VdSCP125	Chr8	669	Y	222	200	10	0	5	20.0459	4.0992			evm.model.contig35329.765	99.24	57.7	99.75		VDAG_10173	99.24	31.64	99.75
VEDA_09813	VdSCP126	UN	639	Y	212	191	4	0	2.09424	20.3932	5.0266			evm.model.contig4566.2672	98.3	100	100		VDAG_02751	98.3	100	100
VEDA_09814	VdSCP127	UN	531		176	156	6	0	3.84615	16.9416	4.2765			evm.model.contig4566.2673	99.62	100	100		VDAG_02752	99.62	100	100
Note: 1. SCPs, small cysteine rich proteins; 2. Cys, cysteine residue; 3. Chromosome: physical location according the Vd991 genome chromosome that contruct by the JR2 genome chromosome; 4. CDS, coding sequence; 5. PEP, peptide sequence encodes by CDS; 6. No. of Cys, the number of cysteine residues in the peptide sequence; 7. No. of Cys in SP, the number of cysteine residues in the signal peptide …
