# Supplementary material for: Functional analyses of small secreted cysteine‐rich proteins identified candidate effectors in Verticillium dahliae
Source: Mol Plant Pathol. 2020 Mar 10;21(5):667–85. doi: 10.1111/mpp.12921 (PMC7170778; doi:10.1111/mpp.12921)
Supplement: Supplementary file 11 [file MPP-21-667-s011.xlsx]

## Sheet: Sheet1
Table S5 Analysis the conserved motif of VdSCPs using the InterPro database.
Gene ID	Alias name	Description of Interpro annotation
VEDA_00045	VdSCP1	NA
VEDA_00145	VdSCP2	NA
VEDA_00223	VdSCP3	NA
VEDA_00238	VdSCP4	NA
VEDA_00268	VdSCP5	IPR010895; CHRD
VEDA_00436	VdSCP6	IPR018620; Ubiquitin 3 binding protein But2, C-terminal
VEDA_00479	VdSCP7	NA
VEDA_00857	VdSCP8	NA
VEDA_00863	VdSCP9	NA
VEDA_00910	VdSCP10	NA
VEDA_01107	VdSCP11	NA
VEDA_01289	VdSCP12	NA
VEDA_01304	VdSCP13	IPR008701; Necrosis inducing
VEDA_01322	VdSCP14	NA
VEDA_01416	VdSCP15	NA
VEDA_01548	VdSCP16	NA
VEDA_01587	VdSCP17	NA
VEDA_01588	VdSCP18	NA
VEDA_01983	VdSCP19	IPR016040; NAD(P)-binding domain
VEDA_01994	VdSCP20	NA
VEDA_02080	VdSCP21	NA
VEDA_02158	VdSCP22	NA
VEDA_02167	VdSCP23	NA
VEDA_02341	VdSCP24	NA
VEDA_02365	VdSCP25	NA
VEDA_02368	VdSCP26	NA
VEDA_02400	VdSCP27	IPR025649; Protein of unknown function DUF4360
VEDA_02434	VdSCP28	NA
VEDA_02451	VdSCP29	NA
VEDA_02528	VdSCP30	NA
VEDA_02582	VdSCP31	NA
VEDA_02798	VdSCP32	NA
VEDA_02923	VdSCP33	IPR008427; Extracellular membrane protein, CFEM domain
VEDA_03110	VdSCP34	IPR004302; Chitin-binding, domain 3
VEDA_03139	VdSCP35	NA
VEDA_03140	VdSCP36	NA
VEDA_03157	VdSCP37	NA
VEDA_03191	VdSCP38	IPR013830; Esterase, SGNH hydrolase-type//IPR013831; Esterase, SGNH hydrolase-type, subgroup
VEDA_03276	VdSCP39	NA
VEDA_03397	VdSCP40	NA
VEDA_03479	VdSCP41	IPR008427; Extracellular membrane protein, CFEM domain//IPR014005; Extracellular membrane protein, CFEM domain, fungi
VEDA_03649	VdSCP42	NA
VEDA_03753	VdSCP43	IPR008427; Extracellular membrane protein, CFEM domain
VEDA_03802	VdSCP44	IPR013830; Esterase, SGNH hydrolase-type//IPR013831; Esterase, SGNH hydrolase-type, subgroup
VEDA_04022	VdSCP45	NA
VEDA_04242	VdSCP46	NA
VEDA_04285	VdSCP47	NA
VEDA_04405	VdSCP48	NA
VEDA_04575	VdSCP49	NA
VEDA_04577	VdSCP50	NA
VEDA_04593	VdSCP51	NA
VEDA_04603	VdSCP52	NA
VEDA_04722	VdSCP53	NA
VEDA_04740	VdSCP54	NA
VEDA_04827	VdSCP55	NA
VEDA_04844	VdSCP56	NA
VEDA_04881	VdSCP57	IPR012336; Thioredoxin-like fold
VEDA_04933	VdSCP58	NA
VEDA_05020	VdSCP59	IPR008972; Cupredoxin
VEDA_05083	VdSCP60	IPR011058; Cyanovirin-N
VEDA_05348	VdSCP61	NA
VEDA_05372	VdSCP62	NA
VEDA_05396	VdSCP63	IPR008972; Cupredoxin
VEDA_05528	VdSCP64	IPR018535; Domain of unknown function DUF1996
VEDA_05763	VdSCP65	NA
VEDA_05782	VdSCP66	IPR002889; Carbohydrate-binding WSC
VEDA_05798	VdSCP67	NA
VEDA_05871	VdSCP68	NA
VEDA_05891	VdSCP69	NA
VEDA_05922	VdSCP70	NA
VEDA_05951	VdSCP71	IPR001087; Lipase, GDSL//IPR013830; Esterase, SGNH hydrolase-type//IPR013831; Esterase, SGNH hydrolase-type, subgroup
VEDA_05968	VdSCP72	IPR008427; Extracellular membrane protein, CFEM domain//IPR014005; Extracellular membrane protein, CFEM domain, fungi
VEDA_06086	VdSCP73	NA
VEDA_06120	VdSCP74	IPR000566; Lipocalin/cytosolic fatty-acid binding protein domain//IPR011038; Calycin-like//IPR012674; Calycin//IPR022271; Lipocalin, ApoD type
VEDA_06234	VdSCP75	NA
VEDA_06291	VdSCP76	IPR008427; Extracellular membrane protein, CFEM domain
VEDA_06292	VdSCP77	IPR008427; Extracellular membrane protein, CFEM domain
VEDA_06293	VdSCP78	NA
VEDA_06833	VdSCP79	NA
VEDA_06851	VdSCP80	NA
VEDA_06935	VdSCP81	NA
VEDA_06997	VdSCP82	NA
VEDA_07006	VdSCP83	NA
VEDA_07123	VdSCP84	IPR011050; Pectin lyase fold/virulence factor
VEDA_07133	VdSCP85	NA
VEDA_07156	VdSCP86	NA
VEDA_07228	VdSCP87	NA
VEDA_07287	VdSCP88	NA
VEDA_07329	VdSCP89	NA
VEDA_07376	VdSCP90	NA
VEDA_07509	VdSCP91	NA
VEDA_07510	VdSCP92	NA
VEDA_07516	VdSCP93	NA
VEDA_07593	VdSCP94	NA
VEDA_07679	VdSCP95	NA
VEDA_07841	VdSCP96	IPR000627; Intradiol ring-cleavage dioxygenase, C-terminal//IPR015889; Intradiol ring-cleavage dioxygenase, core
VEDA_07881	VdSCP97	NA
VEDA_08206	VdSCP98	IPR017946; PLC-like phosphodiesterase, TIM beta/alpha-barrel domain
VEDA_08369	VdSCP99	IPR008427; Extracellular membrane protein, CFEM domain//IPR014005; Extracellular membrane protein, CFEM domain, fungi
VEDA_08563	VdSCP100	NA
VEDA_08625	VdSCP101	NA
VEDA_08711	VdSCP102	NA
VEDA_08716	VdSCP103	NA
VEDA_08721	VdSCP104	NA
VEDA_08818	VdSCP105	NA
VEDA_08854	VdSCP106	NA
VEDA_08906	VdSCP107	NA
VEDA_08979	VdSCP108	NA
VEDA_08991	VdSCP109	NA
VEDA_09005	VdSCP110	NA
VEDA_09012	VdSCP111	NA
VEDA_09015	VdSCP112	IPR018871; GLEYA adhesin domain
VEDA_09020	VdSCP113	NA
VEDA_09097	VdSCP114	NA
VEDA_09160	VdSCP115	IPR011058; Cyanovirin-N
VEDA_09178	VdSCP116	IPR008427; Extracellular membrane protein, CFEM domain//IPR014005; Extracellular membrane protein, CFEM domain, fungi
VEDA_09250	VdSCP117	NA
VEDA_09468	VdSCP118	NA
VEDA_09509	VdSCP119	NA
VEDA_09572	VdSCP120	IPR008427; Extracellular membrane protein, CFEM domain//IPR014005; Extracellular membrane protein, CFEM domain, fungi
VEDA_09585	VdSCP121	IPR004843; Metallophosphoesterase domain
VEDA_09620	VdSCP122	NA
VEDA_09650	VdSCP123	NA
VEDA_09670	VdSCP124	NA
VEDA_09689	VdSCP125	NA
VEDA_09813	VdSCP126	NA
VEDA_09814	VdSCP127	NA
Note: NA, not avaible, represents without any results searched by Interpro database
