# Supplementary material for: Functional analyses of small secreted cysteine‐rich proteins identified candidate effectors in Verticillium dahliae
Source: Mol Plant Pathol. 2020 Mar 10;21(5):667–85. doi: 10.1111/mpp.12921 (PMC7170778; doi:10.1111/mpp.12921)
Supplement: Supplementary file 12 [file MPP-21-667-s012.xlsx]

## Sheet: Table S6
Table S6 Information on the primers used in this study
Primer name	Primer 5'-3'	Purpose
VIGS
NbBAK1-sil-F	GgaattcGTGAGGGTGGTGAGCGGGATAAT	Silencing of BAK1in N. benthamiana
NbBAK1-sil-R	CctcgagGCTCATAACTGGGCAAAGGGCTT	Silencing of BAK1in N. benthamiana
NbSOBIR1-sil-F	TGCTCTAGAGGAAGAAAAGGAAAGTCAGA	Silencing of SOBIR1 in N. benthamiana
NbSOBIR1-sil-R	CCGCTCGAGATCCATTGGGGGTTGTATAA	Silencing of SOBIR1 in N. benthamiana
RT-qPCR-NbBAK1-F	TCCTGACGGACCATCTCCTCTTT	RT-qPCR for validation of the NbBAK1 gene transcription level
RT-qPCR-NbBAK1-R	GCTCATAACTGGGCAAAGGGCTT	RT-qPCR for validation of the NbBAK1 gene transcription level
RT-qPCR-NbSOBIR1-F	GTGGTTACTTGGTTTCTTTG	RT-qPCR for validation of the NbSOBIR1 gene transcription level
RT-qPCR-NbSOBIR1-R	ATGCTACTCCATCTTCTGTC	RT-qPCR for validation of the NbSOBIR1 gene transcription level
VDSCP27/113/126 gene deletion
VdSCP27-UP-F	AGCTATGGTCATGTGGGTGAA	To amplify upstream DNA fragment of VdSCP27
VdSCP27-UP-R	GCCCAAAAATGCTCCTTCAATCTGAATCTCGTTAGGGTTGG	To amplify upstream DNA fragment of VdSCP27
VdSCP27-Down-F	CCCTGGGTTCGCAAAGATAAATGATGCTACCGTCGCCTTTA	To amplify downstream DNA fragment of VdSCP27
VdSCP27-Down-R	TCACCCTCTTCAGTCCTTTCG	To amplify downstream DNA fragment of VdSCP27
VdSCP113-UP-F	CGGAGGTTCAAGTTTGGGATG	To amplify upstream DNA fragment of VdSCP113
VdSCP113-UP-R	GCCCAAAAATGCTCCTTCAATGACGGCTAGTCAGAGGAGGC	To amplify upstream DNA fragment of VdSCP113
VdSCP113-Down-F	CCCTGGGTTCGCAAAGATAAAGGGATTTGGCTACGAGGTTG	To amplify downstream DNA fragment of VdSCP113
VdSCP113-Down-R	ATGATGACTGCCGTTTGAGGA	To amplify downstream DNA fragment of VdSCP113
VdSCP126-UP-F	CCGAGTGCTCCTGAGCTGGTT	To amplify upstream DNA fragment of VdSCP126
VdSCP126-UP-R	GCCCAAAAATGCTCCTTCAAATAGAGTTGACATCGCCGACA	To amplify upstream DNA fragment of VdSCP126
VdSCP126-Down-F	CCCTGGGTTCGCAAAGATAATTCTTACACTTACGACCCTACTC	To amplify downstream DNA fragment of VdSCP126
VdSCP126-Down-R	AGCCTATCAGGTTTGTTCCCT	To amplify downstream DNA fragment of VdSCP126
HYG-F	TTGAAGGAGCATTTTTGGGC	To amplify hygromycin resistent cassette DNA sequence
HYG-R	TTATCTTTGCGAACCCAGGG	To amplify hygromycin resistent cassette DNA sequence
Test primer VdSCP27-F	ATCCAACTCGTCGCCCTCT	Mutant detection, amplication of gene VdSCP27
Test primerVdSCP27-R	CTCGCTACAATGAGCTATCCT	Mutant detection, amplication of gene VdSCP27
Test primer VdSCP113-F	TCCAGCCTCTTTCTGCCTAC	Mutant detection, amplication of gene VdSCP113
Test primerVdSCP113-R	CTGCCTGCTGGGAACACTA	Mutant detection, amplication of gene VdSCP113
Test primer VdSCP126-F	CAGCAGCAACTTACTCACA	Mutant detection, amplication of gene VdSCP126
Test primerVdSCP126-R	ATGGCTTCGACTTGCTTTATT	Mutant detection, amplication of gene VdSCP126
Fungal biomass detection
EF-1α-F	TGAGTTCGAGGCTGGTATCT	V.dahliae EF-1α gene used for fungal biomass detection
EF-1α-R	CACTTGGTGGTGTCCATCTT	V.dahliae EF-1α gene used for fungal biomass detection
18S-F	CGGCTACCACATCCAAGGAA	Cotton 18S gene used for fungal biomass detection
18S-R	TGTCACTACCTCCCCGTGTCA	Cotton 18S gene used for fungal biomass detection
NbEF-1α-F	AGGATACAACCCTGACAAGA	Tobacco EF-1α gene used for fungal biomass detection
NbEF-1α-R	GTGGGACCAAAAGTAACAAC	Tobacco EF-1α gene used for fungal biomass detection
Gene expression analysis
RT-qPCR-HSR203-F	GGCAGTGGAGGAGCTTAAAT	RT-qPCR for validation of HSR203 gene transcription level in N. benthamiana
RT-qPCR-HSR203-R	GCTATGTCCCACTCCATTGTTA	RT-qPCR for validation of HSR203 gene transcription level in N. benthamiana
RT-qPCR-HIN1-F	ATCCTCGGAGTGATTGCATTAG	RT-qPCR for validation of HIN1 gene transcription level in N. benthamiana
RT-qPCR-HIN1-R	TGTTGTTTGTGGTGGACAAATC	RT-qPCR for validation of HIN1 gene transcription level in N. benthamiana
RT-qPCR-PR1-F	GTGGGTCGATGAGAAACAGTAT	RT-qPCR for validation of PR1 gene transcription level in N. benthamiana
RT-qPCR-PR1-R	GAACCCTAGCACATCCAACA	RT-qPCR for validation of PR1 gene transcription level in N. benthamiana
RT-qPCR-PR4-F	GGCCAAGATTCCTGTGGTAGAT	RT-qPCR for validation of PR4 gene transcription level in N. benthamiana
RT-qPCR-PR4-R	CACTGTTGTTTGAGTTCCTGTTCCT	RT-qPCR for validation of PR4 gene transcription level in N. benthamiana
RT-qPCR-GLNb-F	GGCATCTGTAGGGATTGTTGT	RT-qPCR for validation of GLNb gene transcription level in N. benthamiana
RT-qPCR-GLNb-R	GTCTCAATAGGTCCAGGCTTTC	RT-qPCR for validation of GLNb gene transcription level in N. benthamiana
RT-qPCR-GRAS2-F	GCAAGGAGTACTGTGTCCATTA	RT-qPCR for validation of GRAS2 gene transcription level in N. benthamiana
RT-qPCR-GRAS2-R	CCTTGCACCTCAAACTCCTAT	RT-qPCR for validation of GRAS2 gene transcription level in N. benthamiana
RT-qPCR-VdSCP27-F	CCCAACCCTAACGAGATT	RT-qPCR for validation of VdSCP27 expression pattern
RT-qPCR-VdSCP27-R	AAAGGTGATGACGGTGC	RT-qPCR for validation of VdSCP27 expression pattern
RT-qPCR-VdSCP113-F	CGGCGATGTCAACTCT	RT-qPCR for validation of VdSCP113 expression pattern
RT-qPCR-VdSCP113-R	CTGGTCGTGGCTGGTA	RT-qPCR for validation of VdSCP113 expression pattern
RT-qPCR-VdSCP126-F	GCTGTCACCACCACTCTG	RT-qPCR for validation of VdSCP126 expression pattern
RT-qPCR-VdSCP126-R	CTCGTAGCCAAATCCCT	RT-qPCR for validation of VdSCP126 expression pattern
Yeast signal sequence trap system
SP-VdSCP27-F	GGAATTTTAATTAAGAATTCATGAAGATCCAACTCG	To amplify the DNA fragment coding signal peptid of VdSCP27
SP-VdSCP27-R	CTATAGGGAGAACCTCGAGTCTGGGCCTGGCTAGG	To amplify the DNA fragment coding signal peptid of VdSCP27
SP-VdSCP113-F	GGAATTTTAATTAAGAATTCATGCAGCTTTTTGCTA	To amplify the DNA fragment coding signal peptid of VdSCP113
SP-VdSCP113-R	CTATAGGGAGAACCTCGAGTAGAGCAGCGCCGCTC	To amplify the DNA fragment coding signal peptid of VdSCP113
SP-VdSCP126-F	GGAATTTTAATTAAGAATTCATGAAGTTCTCCAGCC	To amplify the DNA fragment coding signal peptid of VdSCP126
SP-VdSCP126-R	CTATAGGGAGAACCTCGAGAAAGCCGTTGCCGTAC	To amplify the DNA fragment coding signal peptid of VdSCP126
Subcellular localization assay
SU-VdSCP27-F	ATTTACGAACGATAGGGTACCATGAAGATCCAACTCGTC	To amplify the CDS fragment of VdSCP27
SU-VdSCP27-R	GCCCTTGCTCACCATGGATCCGCACTTCTGCCACTTGAC	To amplify the CDS fragment of VdSCP27
SU-VdSCP113-F	ATTTACGAACGATAGGGTACCATGCAGCTTTTTGCTATT	To amplify the CDS fragment of VdSCP113
SU-VdSCP113-R	GCCCTTGCTCACCATGGATCCTTTGCAGGTCAGATCGCC	To amplify the CDS fragment of VdSCP113
SU-VdSCP126-F	ATTTACGAACGATAGGGTACCATGAAGTTCTCCAGCCTC	To amplify the CDS fragment of VdSCP126
SU-VdSCP126-R	GCCCTTGCTCACCATGGATCCGATAAGTCTGAATCCGGG	To amplify the CDS fragment of VdSCP126
